# Supplementary material for: The independent prokaryotic origins of eukaryotic fructose-1, 6-bisphosphatase and sedoheptulose-1, 7-bisphosphatase and the implications of their origins for the evolution of eukaryotic Calvin cycle
Source: BMC Evol Biol. 2012 Oct 22;12:208. doi: 10.1186/1471-2148-12-208 (PMC3503850; doi:10.1186/1471-2148-12-208)
Supplement: Additional file 1 — Alignment of SBPase, class I FBPase and F/SBPase protein sequences which was used to construct the phylogenetic tree in phylip format. [file 1471-2148-12-208-S1.phy]

    66    319
gi|7431859 DVVTACKAIS NAVNKGALL- -----GVMGA LESENVQGET QKKLDVITND IMIR-SNEWA GHLAGMASEE MDDVYAIPGQ YPLG---KYL LVFDPLDGSS NVDVNISVGT IFSILKAPVA GAAK----AE DFLQAGTKQV CAGYAIYGSS TMLVLTFGH- GTNGFTLDRD VGEFVLTHPA MKIPTETKEF AINASNMRFW EKPVQRYVDE CLAGKTGPRG KDFNMRWVAS MVAEVHRILT RG-GIFMYPK D-TKDPSKAG KLRLMYEANP MAFIVEQAGG AATTGYQR-- ILDIAPEGLH QRVPVILGSK TEVDTVTGY
gi|8331176 DIIFACKMIS HEVNRGALA- -----GNLGV AGSENVQGEE QKKLDVLAND IFLH-MNALG GSYAGMASEE LEDVHAVHG- AADG---KYL LLFDPLDGSS NIDVNISVGS IFSILKLPEG AAGS----KD AFLQPGVKQV AAGYALYGSS TMLVLTTGN- GVNGFTLDNN VGMFLLTHPN MTIPADTKEF AINASRERFW EPPVKRYIDE CRQGKEGPRG KDFNMRWVAS MVAEVHRILC RG-GVFLYPA D-TENMKKGG KLRLMYEANP MAFIVEQAGG AATTGRGR-- MMEVPPTGLH QRVPVILGSK EEVERIGAY
gi|1135298 NVAMACKEIA RAVAFGALG- -----GLHGE AGAVNVQGEI QQKLDVLSNT TFLR-VNEWG GYLAGMASEE MEAPYQIPDH YPRG---KYL LVFDPLDGSS NIDVNVSVGS IFSVLRAPEG AAVT----EQ DFLQPGSAQV AAGYALYGPT TMLVLTVGN- GVNGFTLDPN LGEFFLTHPN LQVPADTQEF AINASNSRFW EAPVQRYIAE CMAGKSGPRG KDFNMRWIAS MVAEAHRILM RG-GVFMYPR D-SKDPAKPG RLRLLYEANP IAFLMEQAGG RASTGRQT-- LMSVAPGALH QRIGVIFGSR NEVERIEGY
gi|1529798 VVARACKTIS HAVGKGALG- -----EVLGT AQSENVQGEV QKKLDIISND ILLE-ANEWG GHLAAMASEE METIHQIPNR YPMG---EYL LLFDPLDGSS NIDVNVSIGT IFSVLKAADG MAPT----EA DFLQPGSKQV VAGYAVYGPQ TVLVLTTGN- GVQCFTLDRE MGSWVMTQRD MQIPANTKEF AINASNARHW HPPVKRYVDE MLAGTTGPRA KDFNMRWIAS MVADVHRILN RG-GIFMYPA D-AREPDKPG KLRLMYEANP MAFIVEQAGG AATDGQQR-- ILDIQPEKLH QRVPVFLGSK NEVELVTSY
gi|1138670 VVARACKAIS NAVSKGALA- -----GVLGS AGTGNVQGET QQKLDVIANE VLLD-ANEWG GHLAAMASEE MESFYEIPNR YPKG---EYL LMFDPLDGSS NIDVNVSIGT IFSVLHMPKP GTVT----EA DFMQPGTHQV AAGYAVYGPQ TTLVLTVGN- GVHMFTLDRE AGSFVLTHSN VTIPDDTKEF AINMSNMRHW APPVRRYIDE CLAGEEGPRG KNFNMRWVAS MVADVHRILT RG-GVFMYPW D-KREPEKPG KLRLMYEANP MAMLVEQAGG AATNGHQR-- IMDVQPEKLH QRVSVILGSK NEVERVTRY
gi|3449788 TVGRACKAIS YSVNKGALA- -----DVLGE AGTGNIQGEA QKKLDVIAND FLLD-ANEWG GSLAAMASEE MELPYHIPGE YPKG---EYL LMFDPLDGSS NIDVNISVGT IFSILRCP-E GTQP---TET DFLQPGTHQV AAGYTVYGPQ TMLVLTFGS- GVHGFTLDRE HGSFVLTHPD MKVPERTAEF AINMSNMRHW EAPVRRYVEE MLAGKTGPRG RDFNMRWVAS MVAEVHRIIT RG-GIFMYPK D-ARDPSKAG KLRLMYEGNP MAFIIEQAGG AATNGHQR-- ILDIVPTKLH ERVAVFLGSK EEVELVTRY
gi|1047840 VVARACKEIS HHVSKGALG- -----GVLGS MGTENVQGEV QKKLDVISND ILLE-ANEWG GHLAGMASEE MDNAYQIPGK YPKG---AYL LVFDPLDGSS NIDVNVSVGT IFSVLRCPNQ YSQNESLNEA AFLQPGTEQV AAGYAIYGPQ TMLILTLGN- GVKGFTLDRE LGSFVLTHEN IRVPETTAEF AINMSNQRHW EAPVQRYVGE LLAGETGPLK KNYNMRWIAS MVADVHRILT RG-GLFMYPR D-AREPSKPG KLRLMYEANP MSFIIEQAGG ASTNGYDR-- ILDIKPESLH QRVSVILGSK EEVERVTAY
gi|6676644 IVSRACKRIS IAVSKGALG- -----GVLGD AGTGNVQGEA QKKLDVLSND ILLE-ANAWG GHLAACASEE MDHSQPVPDQ YPSG---DFL LLFDPLDGSS NIDVNVSVGT IFSVLRAPKG TKPG----DE HFLQPGTQQV AAGYCIYGPS TMLVLTLGH- GTHAFTLERE EGSFLLTQAD MRVPEDTAEF AINMSNQRHW EPAMQAYVGD LLAGKDGARG KDFNMRWIAS MVADVHRILT RG-GIFIYPW D-KKDAAKPG KLRLMYEANP MGMLVEQAGG AATTGRER-- ILDIQPTQLH QRVPVFLGSK NEVAEATRY
gi|1567694 SVVSACTEIN AKVRLGALA- -----GVLGM AGTGNIQGED QKKLDVIANN IMID-TLKAN SAVAGLASEE EDTFVNAGE- --NG---RYL VLFDPLDGSS NIDVNISVGT IFSILEKPE- -ALA----TE SFLQTGRQQL AAGYVLYGPQ TQLVFTFGH- GVYMFTLNAE N-EFVLTKEN PKVPESTKEF AINMSNRRHW LPPVQQYIDE LLAGETGTRG KNYNMRWVAS MVAEIHRILM RG-GVFMYPQ D-KRDPAKPG KLRLMYEANP MSLILEQAGA SASNAYQA-- MLDIQPENLH QRVAVFMGSS EEVAYLDRL
gi|1486536 TITNVGKQIT DLLRQGALA- -----DIHGE AGAENVQGEQ QKKLDVIAND LLLE-ALTAN KHCAGVASEE LDDATPANE- --SG---ELL VLFDPLDGSS NIDINMPTGT IFSILPHNNK GAAQ----NA DFLQKGTEQL AAGYLLYGSS AMLAFTLSEE GVVMFSLNPS TGEFELVKNN ITIDADTKEY AINASNARHW LPPMQQYINE LLAGSSGPRG KNFNTRWVAA MVGDVHRILC RG-GIFIYPK D-TKDPNKAG KLRLMYEANP MSLLIERAGG ASTDALNR-- IMDCEPTDIH QRVAVVLGAK NEVEYVQKL
gi|1140488 TLADTSKAIS HAVRHGALA- -----GVLGA TEQENVQGET QKKLDIITND MLKD-ALKAD GTVRGLASEE EDHVVEVSA- --NG---QYL VCFDPLDGSS NIDINSLVGT IFSVLPAPAG -ELT----ET SFLQSGRNQL AAGYVLYGPS TMLALTTGQ- GVQLFTLHPE TNEFLLTNAA MSISPDTQEF AINMSNQRFW EAPMQTYIAD LLLGKIGPRE KSFNMRWIAA MVGDVHRVLS RG-GIFTYPT D-NKDPKKPY KLRLMYEANP MALLVEQAGG KASTGYET-- ILDIQPTQIH QRVAVILGSA NEVDACLSY
gi|1612563 TIAETCAQIS RVVASGALS- -----GSLGA AGSTNVQDEE QKKLDVITND MLSD-ALKAC GPVAGLASEE LEEVEPTGR- --VG---GYL VTFDPLDGSS NIDVNVSVGT IFSVLPAPAG -APT----EG DFLQPGRNQV AAGYAVYGPQ TMLVVTLSG- GVNGFTLSAD G-RWLLTHPD LAIKPDTAEF AINMSNQRHW APAVRRYIDG CLQGKDGARG KNFNMRWVAS MVADVHRIMM RG-GVFMYPW D-AREPDKPG KLRLMYEANP MSLLAERAGG KSIEGLNE-- ILDINPAKLH QRVPVVLGSA NEVEVIRAE
gi|8395521 EIATSCRIIS HQIRGGAFA- -----GRLGA TDATNVQGET QKQLDVIANE VFVR-HCSNC KRVAALVSEE VDEVYWLKDQ PQAG---DYL VYFDPLDGSS NLDVNLSVGS IFSISQLPTA IATD----DR SVLRAGSEQI SAGYSVYGPS TALVVTTGN- GVNGFTHQQG TGEFRLTFPE MVIPESTSEF AINASRYTLW ETPVKRYFDE CIRGKEGPRG KTFNMRWTAS MVAEVHRILT RG-GVFLYPR D-AGNADAGG KLRLMYEANP MALIVEQAGG AATTGSDR-- ILDLQPTSHH QRVPVILGSR EEVAVLDRY
gi|1185915 ALCRVAITLS RKIARGPLE- -----GAFAE VG-RNTGGDS QKALDVEADL AFAD-AVIG- CGVRWLASEE QDGVLEIDP- --NG---SLA LAIDPLDGSS NIDVNVSIGT IFSVFDAKA- --DG----EA SFLRPAREQI AAGYFIYGPQ TALILTFGA- GVLHYVLDPI DLQFKLINDQ LVIPENAREF AINASNYRHW SRPVRAYIDD CLAGDEGPRS KNFNMRWVAS LVAETHRILS RG-GIFLYPA D-SRPGYEKG RLRVVYECAP IAFLVEQAGG KATTGTDR-- VLDQTAQTLH QRTPFVFGSA DKVDRVTAY
gi|2439979 RLARVGADLA RTIARNGVE- -----TDLAG VG-TNAGGDG QKALDVMADD AFRE-ALTG- TAVAYYASEE QDEVVTLG-- --KG---TLA LAIDPLDGSS NIDVNVSIGT IFSIFPATD- --DP----NT SFLRKGSEQI AGGYIIYGPQ CALVCSFGR- GVHHWVLDLD SRSFKRLPDI KALPQDTSEY AINASNYRHW PSPIRAFIDD LVAGAEGPRG RNFNMRWIAS LVAETHRILM RG-GVFLYPG D-ERKGYARG RLRHVYECAP IAFLITQVGG GATDGCED-- ILSALPDKLH ARTPFVFGCA AKVARVTAY
gi|1626394 RLAKAALDIR KLVNQGALG- -----TAFNT HGGSNTDGDL QKDLDILCDD QFLT-CLQG- APVACYASEE LENPVLLDP- --SA---RLA VAIDPLDGSS NIDNNVSIGT IFSVLPAAKG PVDP----SQ SFLQPGNRQL AAGFFIYGPQ TALVLSLGK- GTEIFIFSSR LGCFVEAYKS AIIPERAHEF AINMSNYRHW EEAIRLYVDD CLAGSEGPRE RDFNMRWIAS LVAETYRILI RG-GIFLYPA D-GRKGYSQG RLRLVYEANP IAFIIENAGG AATTSIDR-- ILDLVPENLH QRVPLVFGSR REVARITRY
gi|119746| ALATGCASLA AAIAEGPLA- -----GDLAT LS-SGEAGEG QKALDVISND IVIG-ALKA- APVAAVASEE NDAPVLLDP- --TA---PLL VAIDPLDGSS NIDTDISVGT IFAVFPRPEG AASE----PS AFLQNGRDML AAGYVIYGPH TAMMLTLGA- GTWHFALDR- AGLFRLVDAE VKVKEGAAEF AINMSNYHHW DVPVRDYVDD CLAGKKGPRE RDFNMRWVAS MVADAHRIFQ RG-GIYLYPG D-GRKGYTHG RLRLLYEAFP VAFLMEQASG SATDGRGA-- ILDLSATGLH QRVPFIFGSR DEVARVSRY
gi|349387| ALARAAVDIS DLTCRGALA- -----GITGA QG-RNTDGDI QKDLDVRADQ IIRD-ALGK- LPIAALASEE MADLDILNP- --AA---PIC VAFDPLDGSS NINTNMSVGT IFSIMPTPS- --DV----NA AFRQAGSAQL AAGFVVYGPQ TSLVLTLGR- GVDIFTLDRA DRVFKLTGSS VQIPTDANEF AINASNRRHW DLPVRAYIDE CLAGADGPCG KNFNMRWIGS LVAEAFRILI RG-GIFLYPG D-ARDGYEEG RL-VVYEAHP MAFIVEQAGG GASTGRKR-- VLDIVPDSLH QRVPLIMGSI KNVQRLEHM
gi|1153362 HIVLGCKFVA SAVNKAGLA- -----KLIGL AGDTNVQGEE QKKLDVLSNE VFVKALVS-S GRTCVLVSEE NEEAIIVDAP LRG----KYC VCFDPLDGSS NIDCGVSIGT IFGIYMIKD- ---KDNVTLD DVLQPGTDML AAGYCMYGSS CTLVLSTGN- GVNGFTLDPS LGEFILTHPN IKIPNRGKIY SVNEGNAKNW DAPTAKFVEK CKFPQDG--S PSKSLRYIGS MVADVHRTLL YG-GIFLYP- --ADQKSPNG KLRVLYEVFP MSFLMEQAGG QAFTGKQR-- ALELVPRKIH DRSPIFLGSY DDVEDIKAL
gi|1521843 HIVLGCKFVC SAVNKAGLA- -----KLIGL AGETNIQGEE QKKLDVLSND VFVNALVS-S GRTSVLVSEE DEEATFVEPS KRG----KYC VVFDPLDGSS NIDCGVSIGT IFGIYTLDH- ---TDEPTTA DVLKPGNEMV AAGYCMYGSS CMLVLSTGT- GVHGFTLDPS LGEFILTHPD IKIPNKGNIY SVNEGNAQNW DGPTTKYVEK CKFPKDG--S PAKSLRYVGS MVADVHRTLL YG-GIFLYP- --ADKKSPNG KLRVLYEVFP MSFLMEQAGG QAFTGKKR-- ALDLVPEKIH ERSPIFLGSY DDVEEIKAL
gi|4536101 SMCTAIKAIS SAVRKAGLA- -----NLYGI AGSTNVTGDQ VKKLDVLSND LVINMLKS-S YSACVLVSEE DQHALIVEPE KRG----KYV VCFDPLDGSS NIDCLASIGT IFSIYKKTT- ---EGEPTEK DALQPGRNIV AAGYALYGSA TMLVLATEC- GVNCFMLDPA IGEFILVNQD VKIKKKGNIY SLNEGYAKYS DEAVTEYLQK KKFPEDG--S SPYGARYVGS MVADVHRTLV YG-GIFLYP- --ANVKSPKG KLRLLYECNP MAFIMEKAGG MATNGLES-- VLDVVPESIH QRMPVALGSP DDVQEYINI
gi|1657988 SLCTAVKAIS SAVRKAGIA- -----HLYGI AGSTNVTGDQ VKKLDVLSND LVMNMLKS-S FATCVLVSEE DKHAIIVEPE KRG----KYV VCFDPLDGSS NIDCLVSVGT IFGIYRKKS- ---TDEPSEK DALQPGRNLV AAGYALYGSA TMLVLAMDC- GVNCFMLDPA IGEFILVDKD VKIKKKGKIY SLNEGYARDF DPAVTEYIQR KKFPPDN--S APYGARYVGS MVADVHRTLV YG-GIFLYP- --ANKKSPNG KLRLLYECNP MAYVMEKAGG MATTGKEA-- VLDVIPTDIH QRAPVILGSP DDVLEFLKV
gi|1750813 NMLVAIKAIA SATQKAGLA- -----KLYGI AGATNVQGEE VKKLDVLSNE LMINMLKS-S YTTCLLVSEE NDELIEVEEQ RRG----KYI VTFDPLDGSS NIDCLVSIGT IFGIYKKRG- ---DGPATVD DVLKPGKEMV AAGYALYGSA TMVVLSTGD- GVNGFTLDPS IGEFILTHPN MKCKEKGSIY SLNEGYAQTW SKGFAEYIRT RKYPEAG--K KAMGQRYVGS MVADVHRTIL NG-GIFLYP- --PTVSAPNG KLRLLYECNP MAYIIEQAGG LATTGKER-- ILDIQPTQIH QRAPIILGSK LDVEEALEY
pea6730314 SISMACKQIA SLVQRANIS- -----NLTGT QGAVNIQGED QKKLDVISNE VFSNCLRS-S GRTGIIASEE EDVPVAVEES YSG----NYI VVFDPLDGSS NLDAAVSTGS IFGIYSPNDE CGTEEQRCIV NVCQPGSNLL AAGYCMYSSS VIFVLTIGK- GVFVFTLDPL YGEFVLTQEN LQIPKSGKIY SFNEGNYKLW DENLKKYIDD LKEPGPS--G KPYSARYIGS LVGDFHRTLL YG-GIYGYP- --RDKKSKNG KLRLLYECAP MSFIVEQAGG KGSDGHQR-- VLDIQPTEIH QRVPLYIGST EEV-EKVEK
gi|1582795 SVSLACKQIA SLVNRAGIS- -----NLTGV AGNQNVQGED QKKLDVVSNE VFKNCLAS-C GRTGVIASEE EDQPVAVEET YSG----NYI VVFDPLDGSS NIDAGISVGS IFGIYEPSEE C-KMMEQCVM NVCQPGSRLK CAGYCLYSSS TIMVLTIGN- GVFGFTLDPL VGEFVLTHPN VQIPEVGKIY SFNEGNYGLW DDSVKAYMDS LKDPKKWD-G KPYSARYIGS LVGDFHRTLL YG-GIYGYP- --GDAKNKNG KLRLLYECAP MSFIAEQAGG LGSTGQER-- VLDVNPEKVH QRVPLFIGSK KEV-EYLES
gi|9990428 SIQMACKKIA SLVSRAGIT- -----NLTGA SGSINVQGEE QKKLDVLSND VLKHALKWRG GKLGIIASEE EDEPIMVDEL ASG----NYI AVFDPLDGSS NIDAGIATGT IFGIFAESAG C-QEVLTCLQ NVLQPGSNLV ASGYCMYSSS CMMVLTTGS- GVQGFTLDPQ IGEFVLTHPS ITIPSRGKIY SVNEANEPAW DPVLRSYIAS LKDGSNSS-G MTYSSRYIGS MVADVHRTLM YG-GLFAYP- --ADKRNANG KLRLLYECSP MSYLIEQAGG IATTGRER-- VLDVIPSSVH QRVPLVLGSP EDVQELLDK
gi|9990404 GIQQACKTIS SLVDRATIT- -----GMVGG GGSINVQGEE QKKLDVVTND VLKRALRF-T GKVGIIASEE EDVPVFNKDA YKVPGGSKYV TVFDPLDGSS NVDANIPTGT IFGVYEEAES M--VEGSCLL NTLQPGDALV ASGYCLYSSS CMFVFTIGA- GVNGFTYDRS IGEFVLTHPN IQLPKRGKIY SMNEANRWDW DKPLQDYVTA IQTGQGQT-K AKYSSRYIGS MVGDVHRTLL YG-GIFGYP- --ADKKNKDG KLRLLYEAAP MSFLMEQAGG LSLTGKTR-- IMDLVPQKVH QRVPFLAGSY DDVMEMRSY
gi|1633101 RIALAGKLIA RRLSRAGLMA -----DVLGF TGETNVQGES VKKMDVFAND VFISVFKQ-S GLVCRLASEE MEKPYYIPEN CPIG---RYT LLYDPIDGSS NVDINLNVGS IFAIRQQE-- -GDDLDGSAS DLLANGDKQI AAGYILYGPS TILVYSLGS- GVHSFILDPS LGEFILAQEN IRIPNHGPIY STNEGNFWQW DEALRDYTRY VHRHE----- -GYTARYSGA LVGDIHRILM QG-GVFLYP- --GTEKNPDG KLRLLYETAP LAFLVEQAGG RASDGQKR-- LLDLIPSKLH QRTPAIIGSA EDVKLVESF
gi|1266561 RIALAGKLVA RRLSRAGLMA -----DVLGF TGETNVQGES VKKMDVYAND VFISVFKQ-S GLVCRLASEE MDKPYYIPEN CPIG---RYT LLYDPIDGSS NVDINLNVGS IFAIRQQK-- -EDDLDGEGN DLLKDGHEQL AAGYIVYGPS TMLVYSIGH- GVHSFLLDPS LGEFILAQEN IQIPDHGPVY STNEGNFWQW DDAIRDYTRY VHRHE----- -GYTARYSGA LVGDIHRILM QG-GVFLYP- --GTVKKPEG KLRLLYESAP LAFLVEQAGG KASNGLKP-- ILDVVPDKLH ARSPLVIGSK EDVSLVESF
gi|1723151 RIALAGKLVA RRLSRAGLME -----GVLGF TGEVNVQGES VKKMDVYAND VFISVFKQ-S GLVCRLASEE MDEPYYIPEN CPIG---RYT LLYDPIDGSS NTDTNLSLGS IFSIRQQE-- -GDDSDGQAK DLLTNGRKQI AAGYILYGPS TMLVYTMGT- GVHSFTLDPS LGEFILSEEN IRIPDHGAVY SVNEGNFWQW EESMREYIRY VHRTE----- -GYTARYSGA MVSDIHRILV QG-GVFLYP- --GTIQNPEG KLRLLYESAP LAFLIQQAGG RATTGLVD-- ILDVVPKKLH QRTPLIIGSK EDVAKVESF
gi|8130114 RIGLAAKLIA RRLSHAGLVD -----DALGF TGEINVQGEA VKRMDVYANQ VFISVFRQ-S GLVCRLASEE MEKPYYIPEN CPIG---RYT LLYDPLDGSA NVDVDLNVGS IFAVRRQE-- -FYDESHEAK DLLQPGDRQI AAGYVLYGAS TLLVYSMGQ- GVHVFVLDPS LGEFVLAQSD IQLPNSGQIY SVNEGNFWQW PEGYRQYIRE MHRRE----- -GYSGRYSGA LVADFHRILM QG-GVFLYP- --ETVKNPTG KLRLLYEAAP MAFLAEQAGG KASDGQKP-- ILLRQPQALH ERCPLIIGSA ADVDFVEAC
gi|3752269 QISLAAKLIS RQLAQAGLVE -----NVLGF TGETNVQGEA VRHLDQYANE TFIRVFQN-T NLVCLLVSEE LEDPLPLSNQ CPIG---SYA LVIDPVDGSS NIDVNVSVAS IFSVQRRN-- -PRATD-ETS SLLQKGTGQV AAGYVLYGPN TMFVYTSSQ- GVHGFTLDAG LGEFVLSHPN IRIPERGDYY SINDAYSAEW QPGTRAFIDY LKQAKSRG-E KAYSARYIGS LAADVHRTLL TG-GIFLYP- --GTVAKPKG KLRLLYEAQP LALIAEQAGG KASTGTER-- ILDIEPKTLH QRVPLVIGSP YEVDLAVAF
gi|4658025 DLVLSAKIIS RSVTKAGLLD ------VLGG TGEVNVQGEL VQKLDEFANR VLIYRMER-S GAVCAMASEE NADIIKVPEK LHRG---DYV LIFDPLDGSS NIDVNINVGT IFSILRRKSP AS--DDVCID DVLQPGYEQV AAGYILYGPS TMLVFSTGQ- GVHGFTLDPS VGEFLLSHPD MSIPERGRIY SINESYWNYW DEPTREIVSY FKGDHNER-G KPYSLRYVGS LVADFHRTLL YG-GIFMYPM DYRHPDKPQG KLRLMCEASP LAFLAEQAGG RAIDGSRR-- ILDVCPGTLH ERIPLFIGSA RDVDKVEEI
gi|7835711 DLILAAKIIS KSVNKAGLLD ------VLGG TGQVNVQGEH VQKLDEYANR VLIHRMER-T GVLCAMASEE NADLIRVPER FEAG---DYI LIFDPLDGSS NIDVNINVGT IFSILKRKPG ASGSKDVTLG DVLQSGVEQV AAGYFLYGPS TMLVYSSGQ- GVHGFTLDPS VGEFLLSHPD IRYPEQGRIY SVNESYWHYW DEPTREVVSY FKGPDNPL-G KPYSLRYVGS LVADFHRNLF YG-GIFMYPM DYRLPEKPQG KLRLMCEASP LAFLAEQAGG RATDGTKR-- ILDIVPGELH QRVPLFIGSA GDVDAVEAI
gi|9498681 DLILSAKIIS RSVNKAGLLD ------VLGG TGDINIQGEK VQKLDEFADK VLLYRMER-S GVLCAMASEE HAELIKVSAA FPRG---DYI LIFDPLDGSS NIDVNINVGT IFSILRRKPG KTG--DVELD EVLQPGSEQI AAGYFLYGTS TMLVYTAGQ- GVHGFTLDPS VGEFLLSHTD IKIPDEGFIY SVNEGYWDYW DTPTREAVMY FKQP-SSK-E KVRSARYVGS LVADFHRTLL YG-GVFMYPS DNRK-GKMHG KLRYLCEASP LAFVAENAGG AATDGLYR-- TLDYVPLSLH NRVPLVIGSK KDVEAVANI
gi|8871130 AIRLAAKVVN HEVNKAGLV- -----DILGA AGDTNIQGEN QQKLDVMAND IFIQTLKN-R EIVCGIASEE EDDFITINSN DEQHQ-NKYV VLIDPLDGSS NIDVNVSVGT IFSIYRRVT- -PVGTPVKLK DFLQPGKNQV AAGYIVYGTS TMLVYTTGH- GVNGFTLNPA IGTFYLSHPD MRFPETGKIY SVNEGNYIHF PQGVKDYIKY CQE--EED-D RPYTSRYIGS LVSDFHRNMI KG-GIYMYP- --KSSLASNG KLRLLYECNP MAFLAEQANG RASDGTTR-- IMEIKPTELH ERAPFFCGSN KMVEKLEEF
gi|1462982 SIRLAAKVVN YKVNKAGLV- -----DIIGA AGEQNIQGED QQKLDVYANE VFIQTLIN-R EIVCGIASEE NDDFITVQGS DNCHN-NKYV ILMDPLDGSS NIDVNVSVGT IFSVFRRIT- -PIGTPVTSE DFLQPGINQV AAGYVIYGTS TMLVYTTGF- GVNGFTLNPA IGTFYLSHPN MKFPENGNIY SVNEGNYVHF PQGVKNYIKY CQR--EEE-D RPYTSRYIGS LVADFHRNMI KG-GIYIYP- --TSSKASKG KLRLLYECNP MAFIAEQAGG KATDGFGR-- IMEIQPTELH QRVPFFCGSK SMVEKAEEF
gi|1204355 SIRLAGKVVN QQINKAGLA- -----EILGK AGKENVQGES QAKLDVLANE IFVSTLRN-R GEICGLASEE LEDYLVFD-E EMHKN-AEYI VLIDPLDGSS NIDVDITVGT IFSIYRRIS- -KKGTPATLE DFLQPGINQV AAGYLIYGTS TILVYTTGN- GVNGFTFDPG IGSFFLSHSD IKFPKKGNTY SVNEGNYVHF PQGIKKYIKW VQELNEEE-N RPFTSRYTGS LVADFHRNML LG-GIYLYP- --QGTTAPKG KLRLLYECNP MAFLAEQAGG KATDGSRR-- IMELQPQELH ERAPFICGNK EMVEKAEEF
gi|5430759 SIKLAAKIVN REINKAGLV- -----DITGA IGSENVQGEE QQKLDLYAND KFKAAMEA-R DQVCGVASEE EDEAVTFNKD LNRN--AKYV ILMDPLDGSS NIDVNVSVGT IFSIYRRVS- -PIGTTPTQD DFLQPGNQQV AAGYVIYGSS TMLVYTTGN- GIHGFTYDPS LGVFCLSHEN MQIPEDGQIY SINEGNYIRF PQGVKKYIKF CQEDVPAD-N RPYTSRYIGS LVSDFHRNLL KG-GIYMYP- --STAMYPNG KLRLLYECNP MAFLMEQAGG VASDGKNR-- ILDITPTELH QRVPFFVGST NMVKQVESF
gi|5648056 AIKLGAKIIH RDINKAGLV- -----DILGA SGAENVQGEV QQKLDLFANE KLKAALKA-R DIVAGIASEE EDEIVVFEG- -CEH--AKYV VLMDPLDGSS NIDVNVSVGT IFSIYRRVT- -PVGTPVTEE DFLQPGNKQV AAGYVVYGSS TMLVYTTGC- GVHAFTYDPS LGVFCLCQER MRFPEKGKTY SINEGNYIKF PNGVKKYIKF CQEEDKST-N RPYTSRYIGS LVADFHRNLL KG-GIYLYP- --STASHPDG KLRLLYECNP MAFLAEQAGG KASDGKER-- ILDIIPETLH QRRSFFVGND HMVEDVERF
gi|1452988 SIRLAAKVVN REINKAGLA- -----DIIGS MGAENVQGEV QQKLDVYANE RFKAALEA-R GEVCGIASEE EEDFVSFDSE LSRH--SKYV VLIDPLDGSS NIDVNVSVGT IFSIYRRLS- -APGTGVTLE DFLQPGNRQV AAGYVVYGSS TMLVYTTGF- GVNGFTYDPS IGCFCLSHEN IRIPEEGKIY SINEGNYIKF PDGVKKYLKY CQERDEAT-H RPYTSRYIGS LVSDFHRNLL KG-GIYIYP- --SGTNSPNG KLRLLYECNP MAFLVEQAGG KASDGFGR-- IMDIQPTALH QRTPYFVGST KMVERAEAF
gi|1529787 SIRLVAKIIH RDINRAGLSN -----DILGY AGNQNVQGEN QMKLDVFAND TFKRALMA-R EEVAGFASEE EDDFVAFDTE RGRN--ARYI ILTDPLDGSS NIDVNVAVGT IFSIYRRIS- -PVGTPVTLE DFMQPGHKQV AAGYVVYGSS TMLVYTTGN- GVNGFTYDPS LGVFCMSHEN LQIPSTGRIY SINEGQYLKF PMGVKKYIKY CQEEDKAT-N RPYTSRYIGS LVSDFHRNML KG-GIYIYP- --NATNYPNG KLRLLYEGNP MAFLAEQAGG LANDGYNR-- ILDIEPLELH QRVPFFVGSK EMVKKANEF
gi|7818858 DVAFAAKLVR REVVRAGLV- -----DILGL AGSTNVQGEE VKKLDLFANE QIISAIGA-H GRFAVMGSEE NEEIIIPTNN ESGN----YV LLFDPLDGSS NIDVNVSVGT IFSIYKLKT- -SDPAKASLA DCLQAGSEQV AAGYVIYGSS VVMVYTTGH- GVHGFTYDPT IGEFLLSDEN ITTPKRGKYY SMNEGSYAQF NEGTKRYLDY IKTEDKAT-N RPYSTRYIGS LVADFHRNLL TG-GIFIYP- --PTGKHPNG KLRLMYEANP LAFICEQAGG RATNGKER-- ILDIKPTELH QRTPLYIGST DDVMVAEEF
gi|1452193 DVAFAAKLVR REVVRAGLV- -----DILGF AGSTNVQGEE VKKLDLFAND KIINAIGQ-H GRFAIMGSEE NEEIITPPNN ENGS----YA LLFDPLDGSS NIDVNVSVGT IFSIYKIKN- -SDPRKADIS DCLQKGSEQV AAGYVIYGSS VVMVYTTGN- GVHGFTYDPT IGEFLLSHEN IVTPKHGKYY SINEGSYAQF NDTTKKYLDY IKEEDSAT-G RPYSTRYIGS LVADFHRNLL TG-GVFVYP- --PTTNHPNG KLRLMYEGNP LAYICEQAGG RATDGRRR-- ILDIDPSELH QRTPLYIGSE DDVRVAEEF
gi|2167319 DVAFAAKLVR REVVRAGLA- -----DILGL AGSTNVQGEE VKKLDLFANE RLINAIGQ-H GRFAIMGSEE NEEIIKPPKF ESGE----YV LLFDPLDGSS NIDVNVSVGT IFSIYRLKS- -GEPSQASLE DCLQKGADQI AAGYVIYGSS VMMVYTTGH- GVHGFTYDQT VGEFLLSHEN ITTPEHGKYY SVNEGSWQEF NDGTKRFLDY LKEEDKAT-G RPYSTRYIGS FVADFHRNLL TG-GVFVYP- --ATKKHKNG KLRLMYEANP MAFICEQAGG RATDGYRR-- ILDIEPKELH QRTPLYIGSK NDVLIAEEF
gi|1541511 FLSGQAREVK KGFLSTCMNT -----GACG- --TQNMFGED QKPLDKYADD VFIHALQK-S RLVRYIATEE QDHVIEVSG- AKNQFG---- VVIDPLDGSS LLDVNLCVGS IIGIYPG--- ---------- HVLEKGTKMI AALYMLYGPL TLLTFTTKH- GVHEFVQCE- TGEFVLRHEN LKIPE-GKIQ SPG-ALRRDY LTAHAQWISC LEN------- EGYKLRFSGC FVADVHQILH KG-GVFSYP- --GYKGKESG KLRLLYEANP MGMIVCEAGG AASNGHTD-- YREIVPSAIG QVTPLYIGGK KEIAKIESC
gi|1244861 MIADQAGPIR SAFIS---NQ -----NYAG- --STNSSGED QAEMDTWADT RITSVLQE-S GLVRSIASEE QEDITEMS-- PSAKYS---- VVMDPLDGSS LIKVNLTVGT IVGIYEG--- ---------- DVLQAGNKLR AAFYMLYGPL TTLTISLGN- GVSIFAMNE- EGTYVLLKEN VRIPE-GTLC GSG-GLRPEW TEKHIQYMNA IEC------- EGGKNRYSGS FVADFHQILE YG-GVYAYP- --ATKKSASG KLRLVFEINP IGFLAVQAGG AVSNGESS-- TLEIVPTKVH QRTPVYVGSK GMIAKIEAI
gi|1185801 EIAEASKYVI NAIRTG--DL -----GVAG- --TSNLYGEE QLALDVLSDR IIRKRLQH-S GVVCNIASEE MEEIFQVTSN PQGMFS---- VAYDPLDGSS LVDVNLAVGT IVGIYQGS-- ---------- DLLQPGRHMV GAMYILYGPR VSMVYSVGK- GVYEFTMNQ- LMEFTLSREQ IQMHPSGDIY SPG-GLRKKY CEGNERFIRY LEA------- KGSKLRYSGG FVPDINQVLI KGKGVFMYP- --ALTDSPNG KLRLLFELNP MAFLIEQAGG AATNGHMP-- ILDIVPESLD QRCPIYLGCR DDVVKAAEF
gi|7822312 EIAEASKYVI NAVRTG--DL -----GVAG- --TSNLYGEE QLALDVLSDR IIKKRLIH-S GVVCNIASEE MDEIFQAQAD ADGLYS---- VAYDPLDGSS LVDVNLAVGT IVSIYEGC-- ---------- NLLQKGRNQV AALYILYGPR VSMVYSVGR- GVHEFTMNH- LMEFTLSREN IVMQEEGNIY APG-GLRNKY QEGTEQFVRY LEE------- KGAKLRYSGG FVPDINQVIM KGKGIFMYP- --ALNGSPNG KLRLLFELNA MAYLVENAGG AATDGKQP-- ILDLEPHSLD QRAPVYIGCK ADVVKAMEF
gi|7791863 EIAEASKYIV NSIRTG--DL -----GVAG- --TSNLYGEE QLALDVLSDR ILRKRLAK-S GVVSNIVSEE TNDIVFVAPH RTGNYS---- VSYDPLDGSS LVDVNLAVGT IVSIYKGS-- ---------- DLMQPGNKQA AALYILYGPR TTLVYTTGN- GVHEFGMNQ- LMEYTLLRRN IRMESKASIY APG-GLRSLY TDGTDKFVRQ LET------- NGVKLRYSGG LVPDINQMLM KGKGIFFYP- --HLQNAPQG KLRLLFELNP MAFLMEQAGG AASNGHQR-- ILDLVPQQFD ERSPFFCGCR EDVELAETL
gi|9592879 EIAEASKYII NSIRTG--DL -----GVAG- --TSNLYGEE QLALDVLSDR ILQKRLKN-S GVVSNVVSEE NNEIINFECT NKVCYS---- VAYDPLDGSS LVDVNLAVGT IISIYEGD-- ---------- NILQCGRNQA AAMYILYGPR TTLVYSTGD- GVHEFGMNQ- LMEYTLVKEN VTIDKVGGIY SPG-GQRNLY TSGTEAFVRS LEE------- KGHKLRYSGG FVPDINQILM KGRGIFMYP- --HLQGRPDG KLRLLYELNP MAFLIEQAGG AASTGSKP-- ILDIDPEGID DCSPVFIGCR EDVALAESF
gi|1545117 CMGEALRTIA FKVRTASCGG TACVN----- -----SFGDE QLAVDMLADK LLFEALRYSH -VCKYACSEE VPELQDMGGP VE----GGFS VAFDPLDGSS IVDTNFTVGT IFGVWPGDK- ---------- LTGITGGDQV AAAMGIYGPR TTYVLAVKGP GTHEFLLLDE -GKWQHVKET TEIA-EGKMF SPGNLRATFD NSEYSKLIDY YVK------- EKYTLRYTGG MVPDVNQIIV KEKGIFTNV- --TSPTAK-A KLRLLFEVAP LGLLIENAGG FSS-DGHK-S VLDKTIINLD DRTQVAYGSK NEIIRFEET
gi|2780476 CMGEAMRTIS FKVRTASCGG TACVN----- -----SFGDE QLAVDMLADK LLFEALEYSH -VCKYACSEE VPELQDMGGP VD----GGFS VAFDPLDGSS IVDTNFTVGT IFGVWPGDK- ---------- LTGVTGGDQV AAAMGIYGPR TTYIIALKDP GTHEFLLLDE -GKWQHVKDT TTIG-EGKMF SPGNLRATFD NPEYDKLINY YVK------- EKYTLRYTGG MVPDVNQIIV KEKGIFTNV- --TSPTAK-A KLRLLFEVAP LGFLIEKAGG YSS-DGKQ-S VLDKVINNLD ERTQVAYGSK NEIIRFEET
gi|1594676 SMAEATRTIA HKVRTASCAG TACVN----- -----SFGDE QLAVDMVADK LLFEALKYSH -VCKLACSEE VPEPVDMGG- ------EGFC VAFDPLDGSS IVDTNFAVGT IFGVWPGDK- ---------- LTNITGREQV AAGMGIYGPR TVFCIALKDP GCHEFLLMDD -GKWMHVKET THIG-EGKMF APGNLRATFD NPAYERLINF YLG------- EKYTLRYTGG MVPDVFQIIV KEKGVFTNV- --TSPTTK-A KLRILFEVAP LALLIEKAGG ASSCDGKAVS ALDIPILVCD QRTQICYGSI GEVRRFEEY
gi|9990395 AMFASCKEVA YKIRTASCDK MACFN----- -----DFGDE QLAIDMLADK IIFDNLEASG -VVATASSEE VPKEVTITAG ------APYS VAFDPLDGSS IIDTNFTVGT IFGVWPGDK- ---------- LVGTTGRELV AGGMVLYGPR TTVTLAMDGE GAHEFLLIDD -GSWVHTATF TSVN-EGKLY APGNLRAAED NPGYADLIDY YRK------- EKFQLRYSGG MVGDVNQILV KGKGVFCNP- --SSPSAK-A KLRLLYEVAP IGYVMEKAGA KSS-DGSG-S VLDIKVQTTE DRSQVCYGSA GEVARFEQ-
gi|1461852 ALLDSFIELA DLLRFHACGR AGSQN----- -----AFGDI QLECDTKSDE IIFNHLKKTG -EVAYGLSEE QPKLVELGG- ------NKYI VTFDPLDGSS IIGCNWTVGT IFGIWKNDEK ---------V LIGHKTKDLI ASGCCMYGPR TTAVIYNEKK TVNEYSLTLN -VEWILSLPN IVIKPQGKLF APGNLRAASE NPNYRQCINN WID------- QGYTLRYTGG MVPDIYQIFI KGSGIFTTI- --SSKSHA-V KLRVLYEVAP LAHLVEMAKG KSS-DGKN-S LMELEVTSYD QRSGIIVGST EEVDKILST
gi|1160569 EMLDCCADIT EALRSALVTV EGSSN----- -----AFGDS QLSVDVIADN LMWDCVKSSD -VVAYGASEE EPEIVACNPN ------GEYT VCWDPLDGSS IVDNNWAVGT IIGIWDS--- --KSGTGADG LLGATGRDQR TSLVALYGPR TTVIVALD-D GVFEFSYGCT -EPWICSRLD IKIKEDSKIF SPANMRAAQD TEGYKNLLDY YMD------- SRYTLRYSGG LVPDVYQQFT KNQGVFSNP- --TSAKSP-A KLRLAFEAAP FGLLVEKAGG KTSDGVTGGS ILDVQINAVD QRCALCIGSA NEVDRFNKI
gi|1036236 EMLDAAVKIT EALRVNLVTV ADAQNS---- -----VFGDV QLGVDVIADN IMWDAAKASK -VVKEAASEE EPVLVETNPN ------GRFT ICWDPLDGSS IVDNNWAVGT MIGIWDK--- --KTG----- MLGATGRDQV TSIVVLYGPR TTALVACD-D GVYEFTCGAG -NKWIASREK IQIKKDSKIF SPANLRCCQE DAGYDALVKH WME------- KRYTLRYSGG LVPDVYQHFT KEMGVFANP- --TSPKSP-A KLRVAFEIAP FSLLVEKAGG KTSDGVTGNS CLDIKIEAVD QRTPACLGSA NEVDLFNK-
gi|2119666 AILDRCGKIA SALQGTSVDK VGSVN----- -----EFGDE QLTVDVIAEN LLRSWAQSSE SAVRAVCSEE DIHLQECHKN ------GEFI LCWDPLDGSS IIDCNWAVGS IVSIWRIGHH G-VQWQGADT LIQKTGRQQV ASLIVVYGPR TTGVVAVN-V DAGGIVKEGT -NGKFICRGK PIIKPQAKIF SPANLRAAQD LPAYKQLIEF WME------- KRYTLRYTGG LVPDVYQIFV KQQGVFCNP- --ASKAAP-A KLRMCFEVLA IALVVEAAGG RTSNGQK--S LLDVAIEHMD HRSALCCGSA DEIKRMEET
gi|8404387 TVAGACRAIA AGLRNDGVTA AKSKN----- -----NFGDD VLSVDVMADK IISEALNSCQ -HVASYVSEE SPSLASTAHS GK----ATYS VSYDPLDGSS IITSNFTVGS IFAVWPGNTP ---------- -IGLTVRDMA ASVVAVYGPR VVLFVGQEEL GVAEFFCGAD PRTATVTAAG RGVKLKATVF SPGNLRAVRH LPWYKQLITM YMQ------- EGATLRYTGG MVPDVCQIIV KGDGIYMTP- --ASPQHK-M KLRLLFEAAP MAFLIHCAGG RSTTGLTN-- MMNVRVVSME QTTPIALGCA RDVERYERM
gi|1577374 AIEESAIKIK HLIETGDTGK SEFEN----- -----STGDT QLKLDIASDK IIEDIFKNIP -SIKAIVSEE QEAIVN-LHE N-----GKYL IAYDPLDGSS LVDVNLSVGS IFGIYENEF- ---------- ----NAQNIV ASVYVVFGPR VEMVVTTT-- DVKMYRLL-D -GKFTFI-QN IKLNEKGKLN APGSTQNCWA P-FHKQLIDD IFN------- DGYRLRYSGG MVPDLHQILL KGGGLFSYP- --GTSDKPKG KLRQLFEVFP FALAYEKAG- GQAVDG-FKR VLEVQTTHIH DTTPCFFGSN SEINRVLEV
gi|7877726 AIQRTAIRIK DAIDTKDIGY SQQEN----- -----SSGET QLQLDIKCDM IIEEEFSHVT -SIHTIASEE KEREVI-LHK D-----GRYF IAYDPLDGSS LIDVNLSVGS IFGIYEGAF- ---------- ----GAKNMV ASCYVVFGPR VEMVFAHN-- KTKLHLLQ-G -KEFEFV-KE IRLNEKGKLN APGGTQQNWK P-YHKKMVDS FFN------- EGYRLRYSGG MVPDLHQILL KGGGLFSYP- --STSDKPDG KLRKLFEVFP FAFIFNRAG- GEAIDG-AVD LMNLEYAHIH DTSPCFFGSK YEIQRVREV
gi|1529927 TIEKVALKID HAIKTEDLGY SESEN----- -----SSGED QLKLDVKSDY LIEEAFKSVS -LVKDLISEE KEGVMP-LHS N-----GKYT ICYDPLDGSS LADVNLSVGS IFGIYDGEP- ---------- ----KGENLV ASAYVVYGPR IEIIRAVKGE RPKHYRAQ-D -GFFNLVSKE VILKEKGKLN APGGTQQNWC D-YHKSFVDD LFA------- EGYRLRYSGG MVPDLHQILL KGGGIFSYP- --GTSDKPHG KLRQLFEVIP FAFIYEQAG- GQAIDAKGKR LMELVPAHPH DTSPCFFGSN YEIKALKKA
gi|1529905 AIKESAKRIA KTIQTTDFGY SDSAN----- -----ESGDQ QLKLDVQSDL IIEEELSKTS -SVRVLASEE KSEPIT-INE R-----GKYL VGYDPLDGSS LVDVNLSVGS IFGIYENDF- ---------- ----HGNSLK AAVYVVYGPR VEMVISTI-- KAERFILQ-N -GKFLFM-EE LQLGEKGKLN APGGTQQYWY P-HHKALVED LFS------- QGYRLRYSGG MVPDLHQILV KKGGLFSYP- --GTKDKPRG KLRKVFEVFP FAHVYEKAG- GEAINDEGNR LLDLKAEEIH DTTPCFFGSL YEINKVREF
gi|1541742 TIKSVAKEIS EVIKYADLGY TTHEN----- -----ATGDT QLKLDVQSDE IITAKFKALS -CVKALVSEE KDEILP-INT N-----GKFI IAYDPLDGSS LVDVNFAVGS IFGIYENEL- ---------- ----KPQNLI AAAYSIYGPR LELVINDKKT KPKFYRLGKD -GNFKFV-RE LELAQKGKLN ATGATQKGWS K-THRNFINE LFD------- EGYRLRYSGA MVSDLHQILL KGGGLFSYP- --ATSDHPNG KLRLLFEVLP FAFIYENAG- GTTSDGKSDT LFDVNITKTH QTSPCFFGSA SEIALLHKF
gi|3226684 SLRESALHID SLLKDTSTSY LQSIN----- -----ASGDM QLEIDVRVDK FLSEKLLNLP -CVKAICSEE QEEIMYSENK N-----APYI IAYDPLDGSS LIDSNLSIGT IFGIYNEEL- ---------- ----SAKHLI ASGYIIYGPR LEMVVAQE-- QALHYRYN-- -GNMWRNLGA LALNTKGKIN APGGTQKHWE N-KHKAMIES LFA------- QGYRLRYSGG MVPDLHQILI KGGGLFSYP- --ATSDAPNG KLRKLFEVFP FAFVYEKAG- GFATNG-TYR ILELEVAHLH DSTPCFFGSQ SEMNLVKEV

            
            
            
            
            
            
            
            
            
            
            
            
            
            
            
            
            
            
            
            
            
            
            
            
            
            
            
            
            
            
            
            
            
            
            
            
            
            
            
            
            
            
            
            
            
            
            
            
            
            
            
            
            
            
            
            
            
            
            
            
            
            
            
            
            
            

            
            
            
            
            
            
            
            
            
            
            
            
            
            
            
            
            
            
            
            
            
            
            
            
            
            
            
            
            
            
            
            
            
            
            
            
            
            
            
            
            
            
            
            
            
            
            
            
            
            
            
            
            
            
            
            
            
            
            
            
            
            
            
            
            
            

            
            
            
            
            
            
            
            
            
            
            
            
            
            
            
            
            
            
            
            
            
            
            
            
            
            
            
            
            
            
            
            
            
            
            
            
            
            
            
            
            
            
            
            
            
            
            
            
            
            
            
            
            
            
            
            
            
            
            
            
            
            
            
            
            
            

           
           
           
           
           
           
           
           
           
           
           
           
           
           
           
           
           
           
           
           
           
           
           
           
           
           
           
           
           
           
           
           
           
           
           
           
           
           
           
           
           
           
           
           
           
           
           
           
           
           
           
           
           
           
           
           
           
           
           
           
           
           
           
           
           
           

           
           
           
           
           
           
           
           
           
           
           
           
           
           
           
           
           
           
           
           
           
           
           
           
           
           
           
           
           
           
           
           
           
           
           
           
           
           
           
           
           
           
           
           
           
           
           
           
           
           
           
           
           
           
           
           
           
           
           
           
           
           
           
           
           
           

           
           
           
           
           
           
           
           
           
           
           
           
           
           
           
           
           
           
           
           
           
           
           
           
           
           
           
           
           
           
           
           
           
           
           
           
           
           
           
           
           
           
           
           
           
           
           
           
           
           
           
           
           
           
           
           
           
           
           
           
           
           
           
           
           
           
